# Supplementary material for: Ultrasound Activated Piezoelectric Dural Patches to Drive Endogenous Neural Stem Cell–Mediated Repair Traumatic Brain Injury
Source: Adv Sci (Weinh). 2026 Mar 5;13(27):e24326. doi: 10.1002/advs.202524326 (PMC13170245; doi:10.1002/advs.202524326)
Supplement: Supplementary file 2 — Supporting File 2: advs74613‐sup‐0002‐Movie S2‐S5.zip. [file ADVS-13-e24326-s001.zip]

Archive with 4 entries (4 files):
- Movie S2. Spontaneous calcium signaling of control group.mp4
- Movie S3. Spontaneous calcium signaling of CPLLA group.mp4
- Movie S4. Spontaneous calcium signaling of US group.mp4
- Movie S5. Spontaneous calcium signaling of CPLLA + US group.mp4
